# Supplementary material for: Slowly Reducible Genetically Encoded Green Fluorescent Indicator for In Vivo and Ex Vivo Visualization of Hydrogen Peroxide
Source: Int J Mol Sci. 2019 Jun 27;20(13):3138. doi: 10.3390/ijms20133138 (PMC6650888; doi:10.3390/ijms20133138)
Supplement: Supplementary file 1 [file ijms-20-03138-s001.zip]

Archive with 5 entries (5 files):
- SupplementaryInformation/Subach et al 2019 Supplementary FS.pdf
- SupplementaryInformation/Video S1.avi
- SupplementaryInformation/Video S2.mpg
- SupplementaryInformation/Video S3.wmv
- SupplementaryInformation/Video S4.wmv
